# Supplementary material for: Potential clinical relevance of cardiac magnetic resonance to diagnose cardiac light chain amyloidosis
Source: PLoS One. 2022 Jun 13;17(6):e0269807. doi: 10.1371/journal.pone.0269807 (PMC9191721; doi:10.1371/journal.pone.0269807)
Supplement: S1 Dataset — (XLSX) [file pone.0269807.s003.xlsx]

## Sheet: Munka1
	diagnosis	scar_%	BSA	LVEDVi	LVESVi	LVSVi	LVEF	LVMi	EDWT	GLS	GRS	SD_LS_Peak	MDL	GCS	MDC	Basal_CS	Mid_CS	Apical_CS	Basal_LS	Mid_LS	Apical_LS
pt_1	HCM	25		77	21	56	73	71	16	-26.72	132.09	13.2	18.1	-41.64	15.2	-45.53	-64.12	-72.86	-40.1	-19	-23.4
pt_2	HCM	0	1.99	69	19	50	72	46	15	-31.57	120.1	11.8	15.4	-48.01	2.4	-49.66	-45.01	-49.36	-20.6	-31.8	-38.3
pt_3	HCM	4.61	2.23	100	34	68	67	122	20	-28.12	89.03	10.6	14.1	-42.6	6.4	-44.03	-34.28	-49.49	-19.7	-26.9	-38.1
pt_4	HCM	5.38	2.03	65	24	40	62	55	17	-19.46	87.66	12	21.5	-35.68	10	-33.91	-34.54	-38.59	-21.4	-12	-26.8
pt_5	HCM	0	2.39	72	27	45	63	102	21	-20.21	69.53	12.8	20.7	-46.17	6.1	-32.48	-45.88	-60.16	-13.3	-17.6	-33.8
pt_6	HCM	8.09	1.74	79	35	44	56	36	13	-20.58	51.42	11.5	16	-26.54	6	-28.78	-23.61	-27.22	-21.6	-29.8	-14.7
pt_7	HCM	9.19	2	90	42	49	54	114	25	-21.91	87.95	11.3	17	-38.38	5.2	-28.97	-30.33	-55.84	-21.3	-12.3	-25.9
pt_8	HCM	5.04	1.77	82	40	43	52	65	17	-26.75	94.7	12.8	15.6	-41.62	2.4	-39.91	-35.9	-49.05	-15.4	-30.5	-37
pt_9	HCM	2.72	2.34	61	28	33	54	74	17	-26.17	74.74	14	19.6	-38.85	9.7	-30.68	-28.11	-57.75	-18	-24.8	-36.1
pt_10	HCM	5.15	1.88	68	19	49	72	76	16	-29.94	117.52	19.8	17.4	-51.14	5.2	-53.98	-44.99	-54.47	-16.5	-20.1	-52
pt_11	HCM	7.81	1.94	74	30	44	60	69	17	-25.61	93.51	15.1	24.3	-45.84	9.4	-35.96	-42.25	-59.32	-22.9	-19.7	-32.1
pt_12	HCM	10.3		153	62	91	59	159	31	-24.44	80.05	11.9	18.6	-38.24	3.5	-39.89	-31.87	-42.96	-14	-20.7	-34.3
pt_13	HCM	13.28	1.94	76.46	16.04	60.42	79.03	74.11	20	-24.11	83.36	11.5	18.9	-34.88	16.9	-43.18	-60.46	-58.65	-19.7	-24.8	-32.6
pt_14	HCM	0	1.67	70.75	26.39	44.35	62.69	48.66	11	-31.69	101.8	8.2	5.9	-41.68	2.5	-36.26	-36.07	-52.71	-28	-36.9	-33.4
pt_15	HCM	0	1.66	90.96	39.14	51.82	56.97	54.14	14	-34.13	85.1	9.4	8.2	-39.84	7.4	-32.06	-32.76	-54.69	-32.4	-37.3	-35.1
pt_16	HCM	6.29	1.64	76.57	28.33	48.25	63	71.68	15	-23.05	85.9	12.4	16.1	-47.4	14.3	-31.93	-42.6	-67.66	-26.6	-37.5	-16.3
pt_17	HCM	18.23	2.15	92.33	56.27	36.06	39.06	62.67	17	-9.08	37.06	9.8	22.2	-29.9	3.1	-29.36	-30.49	-29.85	-12.5	-8.6	-16.8
pt_18	HCM	10.22	1.44	70	24	46	66	45	15	-29.4	95.54	13.1	11.2	-40.49	8.4	-37.09	-35.93	-48.46	-29.9	-35	-20.2
pt_19	HCM	6.88	1.59	72	24	47	66	71	15	-16.77	58.17	14.1	24.1	-49.07	13.4	-42.27	-38.42	-66.52	-33.7	-27.1	-6.1
pt_20	HCM	27.78	1.96	82.89	39.59	39.59	52.24	114.98	22	-2	29.54	10.2	26.8	-33.3	12.1	-47.36	-45.94	-6.6	-18.3	-5	-20.1
pt_21	HCM	0	1.51	117	74	42	36	81	15	-13.79	27.77	8.8	19.4	-21.98	9.1	-13.8	-19.99	-32.16	-22.6	-13.7	-15.4
pt_22	HCM	13.1	1.78	84.7	26.32	58.39	69	84.72	17	-26	117.49	10.8	6.2	-52.55	4.8	-42.19	-51.36	-64.11	-25.9	-34.7	-29.6
pt_23	HCM		1.61	55.88	19.12	36.76	65.79	74.28	22	-24.55	102.62	15	15.3	-56.49	7.9	-38.52	-55.35	-75.61	-28.1	-42.8	-14.4
pt_24	HCM	6.49	2.17	122	54	68	56	71	15	-19.1	45.48	7.8	5.8	-27.67	5.5	-32.1	-23.17	-27.73	-17.8	-22.7	-19
pt_25	HCM	0	1.75	75.68	31.22	44.46	58.75	74.72	19	-23.7	92.31	15.4	21.6	-61.95	2.4	-55.29	-67.09	-63.48	-20	-14.3	-36.1
pt_26	HCM	24.58		103	37	66	64	122	21	-21.63	95.45	11.9	11.6	-43.51	3.5	-38.19	-36.38	-55.96	-22.1	-24.1	-17.6
pt_27	HCM	0		81	32	49	61	65	15	-28.04	114.92	12.7	15.7	-41.48	7.3	-39.96	-33.35	-51.12	-23.4	-31.5	-32.1
pt_28	HCM	3.48	1.93	90.1	29.54	61.6	68.36	106.31	19	-20.64	93.24	11.4	19.5	-50.55	4.4	-40.18	-49.41	-62.07	-18.4	-18.1	-32.3
pt_29	HCM	2.38		101	44	57	56	103	24	-17.42	60.86	8.8	14.7	-30.86	4.1	-31.36	-33.51	-27.72	-16.8	-18.1	-22.1
pt_30	HCM	3.42	2.13	108.99	49.46	59.54	54.62	65.12	18	-22.88	57.87	9.4	7.2	-25.34	13.9	-25.1	-22.96	-27.95	-20.3	-31.9	-23
pt_31	HCM	1.78	1.76	75.53	20.14	55.39	73.33	59.44	18	-26.32	102.41	12.3	13	-45.08	4.1	-44.05	-42.58	-48.61	-24	-20.4	-37.1
pt_32	HCM	13.83	2.1	58.14	31.74	26.4	45.41	83.12	23	-16.46	44.67	8.3	18.6	-31.3	11.8	-26.14	-32.5	-35.27	-21.1	-22.3	-14.6
pt_33	HCM	11.67	1.89	109.37	33.38	75.99	69.48	85.64	33	-26.97	110.69	11.1	12.2	-44.09	5.7	-30.72	-38.53	-63.02	-22.2	-24.2	-32.6
pt_34	HCM	0.97	1.83	79.36	24.41	54.95	69.24	82.01	18	-26.78	104.66	13.5	20.7	-46.82	15.4	-42.72	-34.75	-62.99	-18.6	-27.7	-35.46
pt_35	HCM	12.77	2.01	132.12	46.26	85.86	64.98	222.48	26	-20.43	71.63	13.1	16.3	-48.89	2.3	-40.23	-53.73	-52.72	-14.8	-12.8	-37.68
pt_36	HCM	18.55	2.18	81.79	33.68	48.11	58.82	60.7	19	-13.47	51.41	10.9	15.3	-25.83	15.6	-27.57	-32.71	-17.21	-26.3	-38.2	-10.9
pt_37	HCM	4.79	2.01	119	50	68	57	98	23	-20.57	76.25	12.4	21	-28.07	5.9	-20.43	-30.13	-33.65	-11.5	-15.9	-32.36
pt_38	HCM	0	2.21	68	26	42	62	51	15	-19.68	68.42	10.1	23.7	-38.15	5.2	-36.39	-26.5	-51.57	-13.4	-22.6	-26.1
pt_39	HCM		1.88	87	35	52	59	108	20	-4.94	35.83	11.1	29.6	-33.12	24.9	-44.05	-72.13	16.82	-24.5	-7.5	-5
pt_40	HCM	21.44	1.53	73.75	30.9	42.85	58.1	108.77	25	-24.31	66.37	14.4	15.1	-45	16.2	-23.57	-42.84	-68.59	-32.8	-37	-7.4
pt_41	HCM	2.33	1.97	105.75	41.48	64.27	60.78	91.63	18	-23.48	72.42	8.8	17	-35.54	2.7	-32.87	-34.78	-38.96	-16.9	-18.3	-33.8
pt_42	HCM	6	2.08	151.29	82.36	68.92	45.56	192.82	26	-5.39	32.99	7.4	17.8	-23.84	12.5	-38.95	-20.98	-11.58	-13	-13	-12.4
pt_43	HCM	15.2	2.06	96.64	31.44	65.21	67.47	108.79	24	-6.9	53.44	12	25	-36.34	20	-41.63	-75.99	8.6	-28.9	-17.2	-2.2
pt_44	HCM	13.99	2.19	91.77	32.09	59.68	65.03	79.75	18	-20.82	65.73	10.3	14	-36.97	7.4	-36.75	-34.16	-40.01	-17	-17.7	-28.5
pt_45	HCM	0	1.95	96	26	70	73	81	18	-25.93	114.33	15.7	22.6	-50.68	3.5	-47.37	-46.07	-58.6	-18.6	-18.9	-34.8
pt_46	HCM	16.35	2.04	108.21	46.24	61.96	57.26	95.32	23	-23.65	83.33	14.7	25.5	-48.32	3.3	-44.87	-45.08	-55.02	-14.3	-18.1	-32.7
pt_47	HCM	7.1	1.72	96.43	36.27	60.16	62.39	149.11	18	-26.45	94.67	11.7	19.1	-46.31	2.6	-35.82	-38.02	-65.1	-30.2	-33.7	-21.7
pt_48	HCM	6.96	1.68	83	21	62	75	97	27	-28.68	106.69	21	19.5	-43.89	4.1	-40.71	-37.22	-53.73	-36.3	-23.8	-42.4
pt_49	HCM		0.82	93	20	73	78	87	24	-32.77	147.25	18	15.8	-46.2	3.2	-44.97	-44.11	-49.52	-42.2	-19	-46.9
pt_50	HCM		1.09	84	25	59	70	116	23	-27.02	107.69	10.8	11.5	-44.59	3.4	-45.09	-38.91	-49.75	-19.7	-28.3	-35.7
pt_51	HCM		2.27	99.91	32.9	67	67.07	71.76	15	-24.86	75.63	13.3	16.8	-40.8	6.1	-34.69	-29.69	-58.01	-14.6	-23.7	-31.3
pt_52	HCM	8	2.06	64	21	43	66	63	20	-24.53	83.86	13.7	17.1	-35.05	6.6	-25.39	-36.46	-43.32	-25.3	-18.4	-35.2
pt_53	HCM	4.24	1.7	94.32	30.1	64.23	68.09	55.04	19	-19.24	64.07	10	11.9	-33.48	2.5	-26.97	-29.72	-43.74	-20.3	-21.5	-18
pt_54	HCM		2.21	73	19	54	74	64	23	-25.06	119.81	15.6	23.2	-55.8	7.4	-45.06	-54.64	-67.71	-26.1	-20.8	-41.5
pt_55	HCM	4.46	1.9	86.94	19.97	66.97	77.03	111.87	25	-13.38	98.82	9.7	16.2	-54.55	9.2	-53.17	-50.28	-60.21	-25.5	-32.1	-12.5
pt_56	HCM	3.98		90	29	61	68	108	27	-27.2	104.46	16.8	26.8	-42.31	3.5	-40.12	-40.62	-46.18	-15.1	-19.7	-39.3
pt_57	HCM	5.66	1.72	58.58	21.16	37.42	63.88	41.18	15	-27.23	101.32	18.1	19.7	-39.1	11.4	-46.06	-35.36	-35.88	-17.8	-19.5	-45.4
pt_58	HCM	4.47	1.63	71.22	30.4	40.82	57.31	55	14	-24.78	98.75	12.7	12.3	-51.77	3.8	-39.14	-55.96	-60.2	-26.9	-28.7	-28.6
pt_59	HCM	0.71	1.77	100.25	44.58	55.67	55.53	81.88	17	-26.69	89.66	13.2	18.5	-49.8	3.1	-42.87	-44.83	-61.71	-21.2	-24.4	-35.5
pt_60	HCM	23.44	2.28	95	40	55	58	77	23	-23.95	82.61	13.8	23.7	-36.21	9.3	-31.75	-37.63	-39.23	-19.1	-24.3	-25.4
pt_61	HCM	3.44	1.89	97.2	46.48	50.72	52.18	161.36	27	-16.96	65.72	8.8	17.3	-39.65	11.4	-32.01	-37.08	-49.88	-16	-17.6	-26.7
pt_62	HCM	2.4	1.49	90.25	26.4	63.85	70.75	60.04	15	-21.54	69.99	11.6	17.8	-39.33	7.1	-43.2	-33	-41.8	-24	-16.9	-28
pt_63	HCM	3.96	1.68	77.99	35.78	42.21	54.13	55.03	17	-16.26	45.68	12.9	18.4	-26.45	6.8	-25.06	-22.92	-31.35	-19	-22.8	-15.5
pt_64	HCM	3.08	2.03	85.58	26.78	58.8	68.71	57.56	19	-26.03	88.49	15.9	19	-36.27	12.9	-31.38	-37.2	-40.22	-15.5	-17.4	-38.4
pt_65	HCM	7.95	1.51	109.49	40.16	69.34	63.33	83.92	21	-25.21	96.32	13.1	21.7	-41.92	11.1	-37.22	-39.39	-49.16	-21.4	-22.4	-32.4
pt_66	HCM	5.72	1.94	70.76	16.95	53.82	76.05	84.67	22	-24.75	116.54	17.5	16.7	-44.16	4.5	-39.43	-40.43	-52.68	-29.8	-12.5	-50.9
pt_67	HCM	3.63	1.76	100.59	32.67	67.92	67.52	88.09	20	-23.16	92.85	10.5	17.5	-40.54	9	-37.95	-38.4	-45.26	-15.9	-24	-33.2
pt_68	HCM	9.83	2.01	66	29	37	56	77	24	-25.5	105.39	13.6	13.6	-52.74	4.3	-47.75	-43.77	-66.7	-19.3	-20.4	-33.9
pt_69	HCM	19.98	2.03	85.46	32.99	52.47	61.4	77.28	28	-23.73	131.13	13.2	13	-39.91	9.1	-34.33	-41.49	-43.9	-26.4	-15.2	-32.4
pt_70	HCM	23.88	1.76	125	45	81	64	206	30	-21.76	81.68	13	21.1	-42.24	6.7	-41.09	-40.45	-45.18	-21.5	-16	-30.3
pt_71	HCM	6.01	1.32	95	28	67	71	126	21	-26.21	109.36	13.9	13.8	-45.37	8.1	-43.99	-49.72	-42.4	-15.3	-21.5	-39.6
pt_72	HCM	36.78	2.12	80	26	54	68	98	28	-31.19	107.67	18.7	16.1	-41.02	4.9	-40.99	-37.02	-45.04	-27	-24	-38.9
pt_73	HCM	0	1.8	70	15	55	70	56	20	-28.79	100.88	12.9	13.7	-41.07	4.3	-36.53	-38.58	-48.1	-26.9	-28.5	-31
pt_74	HCM	7.03	1.63	86.92	35.83	51.09	58.78	70.15	19	-25.41	80.02	13.7	18.2	-48.36	6.3	-44.85	-50.41	-49.81	-18.7	-17.7	-34.3
pt_75	HCM	19.98		92	47	46	49	156	18	-16.07	50.36	8.1	16.7	-26.85	11.2	-31.2	-28.73	-20.62	-13.5	-16.6	-25.1
pt_76	HCM	2.57	1.56	74.63	27.91	46.71	62.6	188.81	32	-20.43	98.4	12.6	25	-50.25	11.9	-56.3	-45.67	-48.78	-26.7	-17.7	-40.1
pt_77	HCM	3	2.34	82.51	39.94	42.57	51.59	89.91	24	-18.02	60.77	14.9	33.3	-31.19	6.3	-21.2	-29.62	-42.75	-11	-6.3	-35.9
pt_78	HCM	0	2.24	117.99	42.65	75.34	63.85	91.85	13	-25.02	80.3	8.2	4.5	-41.47	4.6	-35.12	-29.87	-59.4	-18.8	-25.9	-29.4
pt_79	HCM	10.3	1.9	73.68	27.32	46.37	62.93	96.41	23	-2.87	49.5	10.6	24.9	-38.24	17.3	-47.25	-66.66	-0.79	-26.1	-8.8	-4.4
pt_80	HCM	20	1.95	88	40	48	55	78	14	-26.6	65.45	6.7	9.2	-36.61	3.5	-33.28	-36.07	-40.47	-24.2	-30.7	-27.5
pt_81	HCM	4.09	2.33	111	40	70	64	67	20	-24.03	72.28	12.3	12.1	-32.9	2.9	-32.46	-35.5	-30.74	-15.1	-17.7	-31.9
pt_82	HCM	18.88	1.84	63.79	28.71	35.08	54.99	75.24	17	-19.54	60.39	11.4	14.1	-37.97	8.5	-26.73	-34.36	-52.82	-26.8	-31.4	-13.7
pt_83	HCM	2.67	1.76	109.25	40.86	68.39	62.6	107.73	17	-28.35	96.21	9.6	8.3	-36.51	4.4	-36.96	-31.14	-41.44	-28.2	-24.7	-33.1
pt_84	HCM	6.86	2.05	89.52	37.86	51.66	57.71	77.41	23	-27.01	75.57	11.8	14	-31.96	10.5	-32.57	-27.49	-35.84	-16.5	-31	-32.3
pt_85	HCM	2	1.8	88.14	34.96	53.18	60.34	82.34	23	-23.82	115.72	15.7	22.5	-43.88	10	-38.8	-45.51	-47.32	-20.6	-24.7	-40.9
pt_86	HCM	3.45	1.97	95.3	40.59	54.71	57.41	100.15	28	-19.58	89.7	11.9	22.8	-43.7	4.9	-38.59	-47.78	-44.72	-11.8	-14.6	-30.1
pt_87	HCM	6.18	1.91	76.05	26.09	49.97	65.7	55.65	17	-25.75	83.42	11.2	14.6	-39.01	2.7	-38.07	-38.97	-40	-23	-20.7	-35.6
pt_88	HCM	1	2.37	105.11	37.26	67.85	64.55	98.65	28	-20.28	70.39	13	17.8	-31.69	4.1	-34.05	-33.54	-27.48	-22.8	-12.6	-24.6
pt_89	HCM	3.05	1.7	72.31	21.57	50.74	70.17	67.13	18	-24.7	95.16	14.2	14	-50.82	4.6	-50.03	-49.81	-52.61	-23.2	-30.6	-37.9
pt_90	HCM	5.16	1.57	114.61	36.18	78.42	68.43	134.3	20	-25.35	103.48	13.8	20.7	-55.54	2.1	-48.76	-55.48	-62.38	-22.4	-24.5	-26.5
pt_91	HCM	5.21	2.2	91.16	42.45	48.72	53.44	54.21	15	-18.32	54.5	10.4	17.7	-33.62	6	-27.99	-32.54	-40.33	-17	-16	-28.2
pt_92	HCM	1.96	1.74	75.55	29.82	45.73	60.52	42.67	16	-25.17	80.58	13.2	18.9	-41.22	3.9	-37.84	-38.52	-47.31	-16.9	-27.1	-30.9
pt_93	HCM	17	2.09	88	33	54	62	83	19	-5.59	53.39	6.6	18.2	-40.33	5.7	-38.48	-46.7	-35.8	-21.3	-13.6	-9.7
pt_94	HCM	9.27	2.19	100.2	37.3	62.9	62.77	84.35	19	-32.32	93.36	10.4	7.4	-34.77	3.4	-38.31	-30	-36	-25.4	-38.4	-37.1
pt_95	HCM	2.61	1.86	107.66	48.09	59.57	55.33	127.17	29	-20.94	59.38	7.5	15.8	-32.97	3.2	-30.66	-27.31	-40.93	-16	-22.5	-24.7
pt_96	HCM	0	1.94	86	22	64	74	61	16	-30.68	168.1	12.1	15.5	-59.29	6.3	-48.56	-61.83	-67.48	-38.7	-27.1	-43.4
pt_97	HCM	8.65	1.74	67.96	23.79	44.17	64.99	72.51	21	-29.36	114.28	13.9	6.7	-48.08	11.8	-31.74	-46.96	-65.54	-22	-27	-37.2
pt_98	HCM	1.85	1.7	93.36	38.13	55.23	59.16	172.55	24	-21.78	74.95	12	20	-34.95	8.2	-33.77	-32.01	-39.07	-17.9	-31.4	-18.1
pt_99	HCM	6.64	2.18	96.9	35.45	61.45	63.41	104.71	21	-20.74	60.81	8.9	18.5	-35.69	3.8	-31.86	-33.84	-41.38	-19.1	-18.1	-29
pt_100	HCM	13.6	2.06	88.74	32.21	56.53	63.71	100.22	18	-23.59	109.02	13.6	10.6	-42.14	7.4	-45.65	-38.98	-66.18	-29.7	-36.1	-17.1
pt_101	HCM	0.92		91.04	28.75	62.28	68.42	95.54	18	-25.03	101.72	16.6	24.6	-41.17	6.2	-43.85	-28.54	-51.13	-33.2	-12.4	-39.3
pt_102	HCM	10.84		82.87	38.04	44.83	54.09	46.31	17	-25.44	77.56	12.2	17.2	-43.92	9.9	-40.72	-34.32	-56.72	-23.1	-22.1	-25.7
pt_103	HCM	1.96	2.31	123.07	47.16	75.9	61.68	99.54	22	-26.46	93.53	11.6	15.9	-44.18	2.3	-44.99	-38.04	-49.51	-16.5	-20.5	-35.3
pt_104	HCM	1.33	1.57	75.83	29.51	46.32	61.08	95.96	19	-22.81	78.3	16.7	18.3	-37.79	3.8	-27.07	-39.82	-46.5	-16.9	-13.4	-42.8
pt_105	HCM	9	1.91	106	44	63	59	85	14	-24.76	63.7	10.5	12.6	-38	4.4	-33.43	-29.61	-50.96	-20.9	-32.1	-24.3
pt_106	HCM	4.67	1.78	87.07	40.82	46.24	53.11	91.07	20	-24.54	84.36	10.7	18.3	-42.79	16.5	-34.56	-33.43	-60.4	-22.2	-35.1	-28.4
pt_107	HCM	3.12	2.08	80.07	26.13	53.94	67.36	77.21	18	-23.01	92.49	12	11.9	-42.07	12.1	-38.4	-40.82	-52.07	-29.7	-40.4	-39.4
pt_108	HCM	12.85	2.03	82.45	28.57	53.88	65.35	81.85	19	-23.59	82.9	11.7	19.2	-40.4	5.6	-35.55	-36.19	-49.45	-23.6	-26.2	-29.4
pt_109	HCM	18.35	1.44	74	25	48	65	114	24	-19.98	95.84	8.1	16.3	-45.05	6.6	-40.7	-38.41	-56.05	-24.7	-20.2	-22.9
pt_110	HCM	10.54	1.44	75.03	26.46	48.57	64.74	42.49	14	-24.04	85.31	13.7	23.8	-38.65	3.6	-36.86	-38.43	-40.65	-22	-11.2	-34.5
pt_111	HCM	2.5		103.49	47.45	56.04	54.15	113.05	21	-22.89	65.32	13.7	16.7	-39.49	5.3	-34.58	-37.61	-46.28	-14.9	-17.3	-35.6
pt_112	HCM	34.06	2.14	93.95	41.72	52.23	55.59	99.08	30	-14.79	56.57	13.6	22.7	-32.16	14.3	-36.33	-32.32	-27.82	-16.6	-19.2	-24.9
pt_113	HCM	0	1.81	64.83	22.48	42.25	65.17	48.58	14	-35.91	107.96	13.7	12.8	-46.22	3.6	-45.69	-41.27	-51.7	-28.8	-45.9	-34.1
pt_114	HCM	10.6	2.07	80.71	24.01	56.7	70.25	87.32	22	-23.61	84.84	11.9	11.9	-38.44	5.7	-37.37	-35.31	-42.64	-23.6	-29.8	-21.9
pt_115	HCM	3.6	1.88	103.37	32.05	71.33	69	86.39	16	-26.59	110.19	8.1	7.9	-48.35	2.5	-39.44	-47.4	-58.21	-25.1	-29.8	-24.4
pt_116	HCM	3.71	1.83	80.9	37.87	43.03	53.19	75.54	20	-17.95	53.57	12.3	18.8	-30.55	10.1	-25.69	-27.99	-37.99	-16.9	-24.2	-26.3
pt_117	HCM	10.69	2.37	94	38	56	59	102	20	-27.76	78.12	11.3	10.3	-47.69	2.7	-41.32	-37.48	-64.25	-22.9	-31.1	-37.6
pt_118	HCM	5.87	2.37	87.61	30.96	56.65	64.66	77.27	17	-23.77	79.38	8.9	12.8	-34.13	5	-34.31	-32.93	-35.16	-21.3	-24.7	-32.3
pt_119	HCM	9.03		73.16	23.48	49.68	67.9	68.52	20	-27.17	110.87	15.3	15.7	-48.23	4	-47.68	-46.78	-50.22	-16.4	-25.1	-33.5
pt_120	HCM	5.46	1.79	109.96	42.12	67.83	61.69	87.49	17	-18.66	70.08	11.2	13.1	-34.08	7.4	-37.46	-31.36	-33.41	-11.3	-14.7	-33.5
pt_121	HCM	19.04		87	36	51	58	77	15	-25.16	71.32	6.2	7.1	-32.39	3.4	-35.16	-30.1	-31.91	-23.6	-21.4	-28.6
pt_122	HCM	6.98	1.54	71	26	45	64	98	26	-16.33	78.49	14.4	15.6	-37.64	7.2	-31.85	-39.45	-41.63	-36	-33.6	-32.8
pt_123	HCM	13.1	2.11	94.52	35.08	59.44	62.88	111.66	26	-22.63	84.01	7.8	10.7	-47.68	3.8	-35.41	-47.11	-60.52	-23.1	-22.6	-27.7
pt_124	HCM	14	1.76	76.6	27.27	49.33	64.39	90.14	20	-18.78	81.42	15.2	22.1	-32.13	19.5	-41.98	-46.04	-8.48	-30.3	-28.2	-10.1
pt_125	HCM	24	2.19	89	42	47	53	86	21	-15.86	58.31	11.8	25.5	-37.52	5	-34.07	-37.02	-41.48	-11.2	-8.2	-28.5
pt_126	HCM	6.24		79.27	25.55	53.72	67.77	79.32	16	-14.77	53.14	11.3	17.6	-42.77	6.7	-38.95	-41.96	-47.41	-28	-25	-10.4
pt_127	HCM	3.86	1.84	94.76	22.38	72.38	76.38	97.13	26	-14.7	107.49	11.7	21.1	-52.33	11.6	-48.18	-59.64	-49.17	-36.6	-39.1	-13
pt_128	HCM	8.49	1.86	70.11	22.84	47.27	67.43	155.19	33	-24.23	111.27	11.7	12.9	-50.77	3.9	-45.07	-48.63	-58.62	-22.1	-19.5	-34.2
pt_129	HCM	4.96	1.83	72.92	21.19	51.73	70.94	45.25	19	-22.94	70.67	12.1	16.2	-47.46	8.3	-47.66	-43.66	-51.07	-17.5	-22.5	-34.6
pt_130	HCM	22	2.32	100.2	50.11	50.09	49.99	160.69	30	-6.49	57.38	11.2	24.6	-47.37	7	-48.1	-47.53	-46.47	-16.4	-18.2	-15.42
pt_131	HCM	10.48	1.4	80	29	51	64	90	25	-23.43	77.72	7.5	12	-42.19	7.3	-40.65	-31.41	-54.51	-18.2	-28.8	-25.3
pt_132	HCM	7.62	1.67	69.22	25.51	43.7	63.14	47.27	18	-20.99	67.75	11	21	-38.64	13.9	-33.8	-34.84	-47.28	-13.3	-21.7	-34.7
pt_133	HCM		2.16	59.78	16.37	43.41	72.62	65.16	17	-22.07	65.09	12.4	16.5	-32	7.4	-34.98	-33.46	-27.58	-20.2	-22.4	-26.8
pt_134	HCM		1.96	76.09	16.75	59.34	77.99	94.15	20	-24.86	100.08	14.3	15.9	-47.65	5.5	-41.39	-44.55	-46.79	-33.6	-39.3	-22.8
pt_135	HCM	6.95	1.85	138.52	58.81	80.01	57.76	254.77	35	-11.31	38.83	8.3	14.9	-30.19	5.4	-23.97	-25.36	-41.26	-9.1	-15.4	-17.4
pt_136	HCM	14.63		75	30	45	60	92	21	-28.22	109.43	11.9	19.5	-49.81	5.3	-34.07	-49.55	-65.83	-29	-34.9	-28.9
pt_137	HCM	6.43	1.09	76	35	41	54	65	14	-23.38	60.21	10.3	18.8	-29.04	8	-17.1	-35.46	-34.58	-16.5	-28.2	-33.1
pt_138	HCM	3.19	2.08	96.97	25.17	71.79	74.04	107.89	22	-22.48	74.17	10.9	14.3	-45	3.9	-42.09	-42.22	-47.14	-25.9	-30.6	-38.2
pt_139	HCM	6.64	2.11	98	42	56	57	138	25	-18.29	59.14	10.1	18.9	-38.6	4.1	-37.64	-39.32	-38.85	-14.1	-16.6	-26.3
pt_140	HCM	19.13	1.98	78.57	21.6	56.98	72.51	105.5	30	-25.79	96.33	14.5	24.7	-42.3	6.5	-34.88	-42.65	-49.36	-20.1	-18.7	-36.6
pt_141	HCM	25.56	2.15	93.28	39.2	54.08	57.98	100.96	25	-26.21	76.15	15.2	22.8	-35.95	5.4	-30.91	-27.35	-49.57	-15.2	-19.5	-34.2
pt_142	HCM	9.14	2.09	111.97	34.24	77.72	69.42	119.21	27	-21.06	86.28	10	17.1	-41.6	4.6	-36.86	-38.64	-49.29	-19	-25.1	-22.3
pt_143	HCM	3.01	1.95	89	22	67	75	108	25	-25.79	91.89	14.4	20.8	-43.41	7	-39.6	-37.66	-52.97	-12.9	-21.5	-38.1
pt_144	HCM	21.51	2.06	97.4	42.11	55.3	56.77	87.71	19	-8.02	50.82	8.1	20.7	-37.75	2.7	-33	-43.86	-36.39	-21	-20.3	-8.4
pt_145	HCM	8.14	1.27	90	38	52	57	104	20	-21.65	60.38	12.1	12.9	-29.61	8.5	-27.11	-28.37	-33.33	-22	-24.8	-21.4
pt_146	HCM	6	1.78	84.4	34.45	49.95	59.19	76.34	19	-17.48	75.34	11.9	23.1	-30.57	15.4	-26.01	-26.02	-39.69	-14.4	-19.8	-21.9
pt_147	HCM	47.25	1.47	86.67	38.35	48.32	55.75	141.74	21	-18.53	73.46	10.8	13.6	-47.96	4.3	-43.65	-38.68	-61.55	-17.1	-21.1	-22.9
pt_148	HCM	12.85	2.08	94.1	28.83	65.27	69.37	111.96	20	-19.27	105.38	9.6	15.9	-43.29	4.3	-39.67	-45.39	-44.8	-21.4	-34.9	-21.5
pt_149	HCM	1.85	1.78	65.23	21.05	44.18	67.73	64.94	16	-23.12	59.5	13.4	17.9	-45.41	5	-45.1	-36.85	-54.27	-15.6	-25.4	-39.7
pt_150	HCM	7.38	1.7	93.62	37.6	56.02	59.84	130.22	30	-18.03	78.8	17.2	28.9	-38.34	16.6	-32.44	-39.61	-42.97	-16.2	-11.6	-44.9
pt_151	HCM	11.59	2.08	124	55	68	55	62	17	-20.74	52.64	11	15	-23.57	10.6	-29.5	-25.12	-16.08	-16.2	-21.8	-25.2
pt_152	HCM	11.74	1.43	94	28	66	70	81	15	-31.79	119.98	13.9	12.4	-47.67	4.5	-49.81	-46.09	-47.09	-27.8	-29.4	-44.2
pt_153	HCM	1	2.13	116	40	76	66	127	22	-26.23	119.81	17	23.3	-50.03	9	-39.66	-42.47	-67.98	-13.2	-11.8	-43
pt_154	HCM	7.97	1.95	87.45	28.06	59.39	67.91	108.87	18	-23.37	88.83	13.8	21.4	-41.48	5.2	-33.65	-36.32	-54.46	-17.2	-10.2	-36.1
pt_155	HCM	8.43	1.44	174	80	94	54	282	29	-18.93	58.41	8.4	13.6	-26.32	16.3	-23.72	-26.35	-30.36	-13.6	-22.7	-22.8
pt_156	HCM	17.8	1.93	84.84	39.11	45.73	53.9	49.52	20	-14.17	54.23	10.8	22.2	-26.66	11.9	-27.34	-30.69	-21.94	-17.8	-12	-21.8
pt_157	HCM	1.73	1.64	82.8	36.69	46.11	55.69	122.64	23	-15.73	57.56	13.3	25.9	-30.36	14.8	-30.02	-30.23	-30.82	-9.2	-13.8	-33.5
pt_158	HCM	63.42		75.04	29.19	45.85	61.1	110.44	23	-19.9	68.94	10	9.9	-39.17	3.7	-38.79	-31.6	-47.12	-16	-21.6	-29.4
pt_159	HCM	4.47	1.7	83	20	62	76	80	21	-25.6	95.23	10.6	7.8	-46.18	2.1	-42.14	-37.2	-59.2	-21.4	-20.6	-31
pt_160	HCM	0	1.87	51	21	30	59	44	18	-25.2	83.33	12.6	15.5	-37.38	13.9	-32.9	-31.67	-47.57	-26.1	-25.9	-30.2
pt_161	HCM	9.45	1.66	85	30	55	65	92	17	-24.05	117.39	12.2	11.3	-47.12	6.6	-41.23	-39.29	-60.85	-31.6	-37.7	-24.9
pt_162	HCM	0	1.87	53.57	17.71	35.87	66.95	85.21	18	-24.97	96.1	12.4	21.4	-45.53	7.5	-38.7	-44.14	-53.77	-18.7	-31.9	-29.8
pt_163	HCM	19.59	2.24	98.14	40.38	57.75	58.85	121.2	32	-21.07	68.78	8.2	13.1	-36.61	12.7	-28.31	-32.22	-49.3	-19	-17.3	-27.2
pt_164	HCM	2.52	1.42	97.06	34.24	62.82	64.72	104.06	18	-23.09	85.16	12.1	10.8	-42.7	14.6	-40.74	-31.42	-46.49	-21.2	-29.1	-45.6
pt_165	HCM	5.7	2	91	22	70	76	88	18	-23.61	85.53	10.3	17.1	-37.47	7.3	-35.97	-30.9	-45.54	-21.9	-23.9	-28.6
pt_166	HCM	21	1.63	62	22	40	65	60	15	-30.55	88.08	11.7	12.7	-39.72	8.6	-30.92	-36.12	-52.13	-25.8	-35.8	-29.2
pt_167	HCM	12.75	2.12	108	41	67	62	128	32	-24.61	78.97	11.7	12	-38.11	9.3	-34.24	-34.24	-45.87	-16.9	-33.5	-27.7
pt_168	HCM	3.46	1.83	81.27	25.45	55.82	68.68	106.4	28	-22.27	85.74	15.5	21.1	-46.59	6.7	-44.91	-46.77	-48.1	-13.9	-18.3	-40.3
pt_169	HCM	3.36	1.72	69	31.45	37.55	54.42	67.71	17	-24.77	99.38	16	15.6	-25.9	7.8	-30.06	-22.49	-25.14	-23.6	-39.4	-24.9
pt_170	HCM	14.96	1.79	59.76	15.37	44.39	74.28	89.36	18	-28.38	88.28	9.1	15.8	-55.59	5	-51.88	-57.43	-57.45	-28.6	-39.4	-28.9
pt_171	HCM	3.37	2.26	80.92	25.39	55.53	68.62	80.15	18	-27.35	119.97	16.9	16.6	-57.28	3.3	-50.77	-57.99	-63.09	-17.2	-15.9	-46.3
pt_172	HCM	13	1.97	88	31	58	65	85	17	-24.45	76.76	9.9	11.3	-38.71	6.6	-41.72	-27.46	-46.95	-17.9	-31.6	-28.8
pt_173	HCM	2.34	1.78	78.51	26.85	51.66	65.8	81.06	20	-23.71	72.1	12.7	12.4	-42	7.8	-33.22	-43.15	-49.62	-17.8	-24.7	-37.2
pt_174	HCM	2.53	2.04	105	47	58	55	79	21	-19.9	55.36	9.9	13.6	-30.04	7.3	-26.86	-30.49	-32.76	-18.4	-20.1	-21.6
pt_175	HCM	7.95	1.79	87.34	30.31	57.02	65.29	74.26	22	-21.32	83.11	10.6	12.8	-40.23	6.3	-36.98	-31.99	-51.73	-21.8	-24.5	-26.3
pt_176	HCM	0		102	36	66	65	66	20	-23	66.65	9.9	10.1	-32.02	12.6	-37.17	-27.94	-30.95	-23.9	-26.2	-24.5
pt_177	HCM	6.57	2.29	136	55	81	60	155	28	-21.71	60.91	10.8	16.7	-31.76	8.4	-27.55	-28.59	-39.15	-20	-20.4	-25.4
pt_178	HCM	2.69	1.95	103	40	64	61	95	15	-24.68	70.88	8.6	6.9	-32.61	4.8	-25.25	-31.49	-41.08	-20.8	-31.2	-21.6
pt_179	HCM	6.07	1.82	84.95	34.11	50.84	59.85	73.93	25	-23.29	61.38	12.1	6.7	-28.19	8.9	-26.63	-31.37	-26.57	-24.8	-20.5	-30.7
pt_180	HCM	0.95	1.47	75.9	16.82	59.08	77.48	65.89	15	-28.97	107.85	15.1	13.4	-52.93	3.8	-43.71	-48.34	-66.73	-25.8	-32.1	-32.7
pt_181	HCM	15.12	1.79	58.54	16.86	41.68	71.2	69.2	18	-25.34	96.56	10.4	18.4	-45.9	4.1	-45.93	-39.52	-52.23	-19.2	-31.8	-36.6
pt_182	HCM	4.49	2.23	87.57	20.42	67.15	76.69	110.94	27	-23.91	102.94	7.7	8.6	-48.99	6.2	-48.29	-36.29	-62.15	-19.2	-29.7	-33.2
pt_183	HCM	20.56	2.03	110	40	70	64	161	29	-22.22	88.95	13.1	16.4	-42.41	5.8	-27.97	-41.68	-57.59	-15.3	-36.4	-13.4
pt_184	HCM	1.33	2.11	115.07	38.88	76.19	66.2	109.1	21	-24.82	86.71	15.4	22.3	-44.05	6	-38.25	-35.76	-58.16	-19.1	-20.6	-34.5
pt_185	HCM	6.93	1.6	94	32	62	66	106	24	-18.82	72.3	14.3	17.6	-49.43	9.2	-38.2	-50.13	-59.97	-16.9	-19.2	-40.8
pt_186	HCM	10.22	1.85	111.75	45.8	65.95	59	86.43	16	-22.63	67.87	7.3	20	-38.02	12	-34.84	-39.57	-39.73	-28	-24.3	-28.3
pt_187	HCM	4.36		76	24	52	69	64	21	-29.22	101.45	14.1	16.9	-39.74	3.8	-37.9	-38.04	-43.27	-22.4	-25.9	-36.6
pt_188	HCM	7	2.09	92	35	57	62	161	29	-23.06	100.67	11.2	19	-43.02	4.2	-45.88	-42.83	-40.35	-17.2	-18.2	-30.1
pt_189	HCM	10	2.06	74.98	30.22	44.76	60	140.05	30	-19.5	68.49	10.8	18	-34.92	10.9	-24.6	-31.56	-48.6	-19.6	-27.6	-28.1
pt_190	HCM	5.09	2.06	95.78	15.51	80.46	83.8	74.45	16	-29.24	112.77	16.3	15.8	39.79	10.4	-38.74	-33.17	-47.46	-17	-26.3	-53.4
pt_191	HCM	5.69	2.27	70.11	25.49	44.62	63.6	98.52	26	-28.79	95.87	15.9	19.9	-33.91	7.6	-29.48	-32.8	-39.45	-17.8	-25.1	-42.2
pt_192	HCM	8.85	2.01	101	21	80	79	72	18	-30.16	112.69	9.3	3.5	-44.79	3	-37.41	-39.69	-57.27	-24.3	-32.3	-33
pt_193	HCM	10.4	2.22	91	25	66	73	119	25	-21.85	81.86	12.9	20.1	-43.59	15.6	-41.77	-36.03	-52.97	-18.3	-17.7	-34.1
pt_194	HCM	3.69		76	32	44	58	71	18	-25.62	80.25	10	7.7	-33.33	5.9	-39.04	-26.86	-34.07	-23.1	-28.2	-30.6
pt_195	HCM	4.59	1.61	80	23	57	71	42	15	-28.97	102.17	15.4	22.5	-42.14	3.8	-41.82	-44.24	-40.35	-20.3	-22.2	-43.2
pt_196	HCM	15.93	1.96	78	36	42	54	68	14	-17.66	52.85	10.5	15.2	-40.25	4.3	-34.41	-31.85	-54.47	-15.4	-25.6	-20.3
pt_197	HCM	10.58	2.02	84	28	57	67	87	28	-28.86	94.24	9.8	7.8	-42.74	7.4	-43.81	-47.29	-37.13	-26.8	-32.4	-28.1
pt_198	HCM	2	1.97	87	25	61	71	96	17	-26.32	94.56	10.4	13.2	-40.29	5.9	-41.79	-27.83	-51.25	-27	-34.8	-26.8
pt_199	HCM	0	2.26	104	32	72	70	104	18	-27.8	102.66	13.5	17.5	-39.62	4.4	-39.19	-31.1	-48.58	-18	-23.2	-42.3
pt_200	HCM	3.03	2.47	85	36	50	58	60	16	-25.46	78.92	6.5	6.5	-35.96	6.2	-33.33	-33.75	-40.8	-23.6	-28.9	-28.3
pt_201	HCM		2.21	97	38	59	61	98	21	-24.62	104.01	14.8	23.1	-43.96	2.5	-40.82	-41.05	-50.01	-14.8	-25.5	-38.4
pt_202	HCM		2.06	102	37	66	64	69	16	-26	87.54	7.9	4.8	-38.54	6	-42.3	-36.59	-36.74	-26	-27.4	-31.1
pt_203	HCM	18.42	2.45	109	36	74	67	155	25	-10.83	97.26	9.6	25.7	-55.31	7.6	-47.06	-56.8	-62.07	-15	-19	-19
pt_204	HCM	5.21	2.12	72	22	50	69	63	21	-28.2	101.25	13.1	17.9	-40.89	6.9	-41.61	-36.69	-44.39	-21.9	-24.3	-41
pt_205	HCM	0		60	17	43	72	35	12	-27.46	86.75	12.5	8.9	-42.15	13.9	-40.84	-43.51	-42.1	-24	-44	-29.6
pt_206	HCM	14.46	1.84	88	34	54	61	67	25	-28.42	120.18	12.2	14.4	-39.54	9.6	-34.41	-38.35	-45.86	-29.6	-32.2	-25.4
pt_207	HCM	5.32	2.27	87	27	60	69	92	20	-25.91	109.11	11	14.9	-46.38	6.3	-42.5	-42.51	-54.13	-19.3	-25.7	-32.4
pt_208	HCM	3.02	2.23	69	22	47	68	60	17	-29.96	109.38	15.2	18.9	-44.95	5	-47.01	-44.95	-42.88	-19	-26.4	-42.7
pt_209	HCM	8.44		66	26	40	60	80	23	-21.58	83.86	15	20.3	-47.28	8.2	-40.43	-41.22	-60.19	-13.2	-35.9	-24.5
pt_210	HCM	8.53	1.68	56	22	34	60	39	15	-23.74	86.21	11.5	14.3	-41.5	9.6	-38.11	-36.64	-49.73	-26	-23.4	-20.9
pt_211	HCM	18.86	2.23	59	27	32	55	110	22	-24.56	115.2	14.8	18.6	-46.58	15.2	-41.07	-43.75	-54.92	-25.1	-15	-41.7
pt_212	HCM	5.92	1.96	65	26	39	61	67	17	-25.12	97.72	15.7	20.7	-44.52	4.1	-31.78	-44.22	-57.57	-16.3	-29.5	-29.8
pt_213	HCM	2.73	1.88	107	33	74	69	99	15	-35.15	131.73	11.2	8.6	-45.4	2.9	-40.52	-47.97	-47.71	-25.4	-31.5	-41.6
pt_214	HCM	1.96		63	22	40	64	53	15	-27.95	98.87	11.4	18.2	-49.4	4.7	-41.49	-39.6	-67.1	-18.3	-29	-32.5
pt_215	HCM	0	2.2	78	23	55	71	98	15	-29.09	115.31	13.7	10.4	-49.32	4.2	-41.88	-50.16	-55.91	-33.5	-43.3	-23.7
pt_216	HCM	6.65	2.06	77	32	45	58	85	16	-29.9	92.79	14.7	11.9	-36.25	15.5	-38.46	-28.1	-42.2	-27.7	-41	-20.4
pt_217	HCM	19.68	2.15	91	33	58	63	68	20	-24.66	81.85	9.7	11.8	-40.83	4.6	-32.4	-36.15	-53.94	-25.1	-25.8	-26.6
pt_218	HCM	8.93	2.1	92	29	63	68	97	21	-25	99.37	13.5	18.7	-47.73	3.1	-40.73	-48.84	-53.61	-20.9	-18.1	-36.5
pt_219	HCM	0	2.1	118	50	67	57	89	15	-28.62	100.49	12	15.4	-41.66	2.9	-39.78	-41.55	-43.65	-17.7	-21.4	-39
pt_220	HCM	2.98	2.45	95	23	72	76	69	16	-31.77	103.84	13	6.5	-46.83	6.7	-46.22	-42.14	-52.14	-22.4	-36.5	-42.2
pt_221	HCM	5.42	1.99	86	24	62	73	91	19	-29.23	157.81	19.3	24.1	-62.29	12.7	-58.11	-59.35	-69.41	-30.4	-15.9	-42.9
pt_222	HCM	7.29		94	35	59	63	70	18	-32.98	103.33	15.7	15.4	-45.33	2.9	-37.1	-38.12	-60.79	-23.4	-35.3	-35.5
pt_223	HCM	1.38	2.19	80	27	53	66	59	15	-26.01	97.84	11.5	11.8	-46.3	2.8	-44.72	-41.72	-52.47	-23.6	-32	-24.8
pt_224	HCM	10.51	2.52	72	19	52	73	57	15	-35.41	89.91	10.4	10.3	-43.36	5	-44.49	-38.89	-46.7	-29.4	-40.8	-35.6
pt_225	HCM	5.28	2.82	102	46	55	54	88	21	-30.09	140.18	16.2	22.3	-52.27	3.6	-45.99	-47.1	-63.72	-21.2	-22.2	-43.3
pt_226	HCM	2.17	1.67	88	46	42	48	74	18	-23.94	89.18	11.6	14.4	-41.64	12.2	-34.88	-34.77	-55.27	-16.6	-26.8	-29.9
pt_227	HCM	4.13	2.58	81	29	52	64	71	20	-24.17	83.76	11.3	8.9	-38.55	8.9	-33.77	-34.66	-47.21	-25.3	-21.7	-27.7
pt_228	HCM	2.62	2.51	77	39	39	50	114	25	-18.53	55.79	12.1	20.4	-30.06	6	-27.26	-27.06	-35.85	-8.7	-11.6	-30.3
pt_229	HCM	4.54	1.83	92	28	63	69	86	21	-25.21	133.84	13.3	13.2	-51.56	3.9	-43.31	-42.51	-68.88	-19.6	-18.1	-36.4
pt_230	HCM	0		95	37	58	62	83	14	-23.97	69	5.7	5.1	-37.63	2	-37.71	-29.43	-45.75	-23.3	-28.4	-20.8
pt_231	HCM	10.46	1.99	76	20	56	74	50	17	-29.02	108.87	13.6	14	-43.68	4.1	-39.79	-44.69	-46.55	-23.3	-26	-37.2
pt_232	HCM	6.53	2.12	93	39	53	58	64	15	-18.89	63.74	13.9	23.1	-35.38	5.2	-33.75	-33.72	-38.67	-22.3	-21.3	-19.2
pt_233	HCM	11.89	1.76	56	19	36	65	61	16	-28.39	113.76	12	17.2	-44.77	8.9	-44.33	-48.36	-41.62	-18.1	-32.5	-34.9
pt_234	HCM	19.6	1.86	76	16	60	79	77	22	-40.6	137.66	10.8	4.6	-44.5	5.8	-34.49	-40.13	-58.87	-38.5	-52.2	-34.9
pt_235	HCM	4	2.2	81	30	51	63	50	15	-31.66	79.52	11.2	7.2	-41.54	6.2	-45.68	-30.88	-48.06	-22.5	-38.6	-34.8
pt_236	HCM	5.88	1.88	120	50	70	58	133	22	-25.59	120.87	16.8	19.2	-45.3	4.2	-40.79	-41.95	-53.15	-17.3	21.6	-44.8
pt_237	HCM	16.36	2.25	95	36	59	62	67	16	-22.44	67.81	10	10.9	-36.86	10.9	-27.04	-37.47	-46.08	-21.8	-25.4	-22.9
pt_238	HCM	5.59	1.99	73	29	29	60	75	20	-26.59	106.42	19.6	20.9	-33.67	8.2	-34.42	-26.87	-39.72	-22.9	-32.1	-27.6
pt_239	HCM	20.04	2.12	71	17	54	76	99	25	-20.68	118.17	10.7	12.6	-52.99	5.6	-41.75	-48.95	-68.28	-28.5	-34.3	-23.6
pt_240	HCM	1.76	2.09	86	37	48	56	64	17	-28.15	106.92	11.9	11.3	-44.9	12.92	-42.12	-40.35	-52.22	-22.3	-21.6	-33.6
pt_241	HCM	0	2.07	91	41	50	55	83	16	-20.43	64.31	9.1	11.7	-31.14	5	-30.01	-25.96	-37.45	-18.4	-17.1	-33.5
pt_242	HCM	14.46		89	41	48	54	64	17	-16.54	55.24	12.7	21	-31.05	6	-32.54	-26.79	-33.83	-16.1	-14.1	-23.1
pt_243	HCM	6.33	1.55	88	37	52	58	78	15	-22.17	61.22	9.6	18.5	-32.46	7.4	-35.8	-32.22	-29.37	-21.6	-20.1	-28.6
pt_244	HCM	16.68	2.08	105	51	55	52	131	19	-3.84	25.48	7.2	21.3	-32.55	5.7	-39.96	-36.94	-20.74	-17.7	-10.3	-8.1
pt_245	HCM	12.61	1.92	68	26	42	62	91	16	-8.52	55.24	13.9	23.5	-52.93	5.3	-50.49	-46.6	-61.71	-26	-23.9	-6.9
pt_246	HCM		1.05	74	23	51	69	71	19	-34.9	129.48	14.4	12.2	-41.05	4.8	-35.11	-40.43	-47.59	-29.6	-32.9	-40.5
pt_247	HCM		1.49	91	38	53	58	142	0	-22.07	71.04	16.5	22.3	-37.09	10	-23.99	-31.49	-55.78	-15.5	-16.8	-27.6
pt_248	HCM	5.56	1.82	70.15	18.62	51.53	73.45	56.72	17	-25.41	114.56	14.7	21	-45.2	6.1	-42.73	-43.87	-49	-19.7	-15.8	-40.7
pt_249	HCM	0		65	35	55	61	75	14	-24.97	82.77	12.5	9	-37.27	4	-43.98	-26.98	-40.84	-18.6	-27	-27.4
pt_250	HCM	0	2.5	87.42	29.33	58.08	66.45	63.52	16	-25.8	97.77	11	10.4	-47.34	2.5	-43.05	-41.94	-57.03	-21	-35.5	-26.7
pt_251	HCM	33.2		97	43	54	55	91	21	-24.86	70.71	14	13.8	-36.79	3.4	-32.45	-35.53	-42.39	-16.2	-23.2	-32.7
pt_252	HCM	6.9	2.43	65.73	26.72	39.01	59.35	71.86	24	-16.5	66.68	8.9	18.2	-33.5	14.3	-24.63	-35.03	-40.83	-15.1	-23.4	-25.2
pt_253	HCM	4.64	2.24	72.08	20.29	51.79	71.85	64.31	17	-25.18	98.22	11.2	11.5	-41.56	6.2	-38.68	-37.24	-48.76	-26.1	-22.7	-24.6
pt_254	HCM	37.69	2.11	99.42	43.07	56.35	56.68	68.21	15	-19.07	61.94	8.5	17.1	-31.09	6	-32.09	-30.21	-30.99	-18.6	-20.5	-22.7
pt_255	HCM		1.59	76.9	26.34	50.56	65.75	143.94	30	-27.62	81.22	11.7	12.1	-41.5	6.7	-29.33	-33.38	-61.78	-24.4	-39.9	-23.1
pt_256	HCM	0	1.77	93.19	31.26	61.93	66.45	109.32	18	-26.43	96.62	11	14.6	-43.41	2.6	-37.96	-35.7	-56.58	-19.1	-31.9	-24.7
pt_257	HCM	9.3	2.33	116	68	48	41	95	18	-19.77	50.43	8	10.2	-27.57	9.8	-27.81	-24.39	-30.52	-21	-18.5	-20.6
pt_258	HCM	12.17	1.6	74.35	25.2	49.15	66.1	156.65	27	-20.71	81.97	12.9	21.4	-33.97	7	-32.5	-33.7	-35.71	-20.9	-18	-35.2
pt_259	HCM	9.61	2	87.59	30.42	57.16	65.27	80.56	16	-41.04	148.79	11.4	4.7	-46.91	17	-44.75	-43.22	-52.75	-38.4	-50.3	-41.1
pt_260	HCM	0	2.21	93.6	33.33	60.27	64.39	66.18	17	-26.13	109.44	14.2	12.6	-41.45	4.1	-45.8	-35.64	-42.91	-25.4	-20.1	-30.3
pt_261	HCM	10.55	1.9	87.93	26.13	61.8	70.28	125.72	30	-20.86	78.15	17.8	30.2	-50.52	5.8
pt_262	HCM	35.64		86	27	59	69	125	27	-21.41	124.51	18.2	28.2	-47.62	7.7	-44.54	-50.33	-47.97	-22.5	-7.1	-38.1
pt_263	HCM	0	1.92	81.6	26.96	54.64	66.97	83.14	19	-27.65	103.42	16.4	20.7	-44.26	7.4	-36.92	-42.38	-53.48	-18.5	-22.7	-39
pt_264	HCM	0		72	22	49	69	61	15	-28.1	103.89	11.5	17.2	-50.59	2.7	-48.31	-43.22	-60.23	-20.2	-34.6	-33.3
pt_265	HCM	4.55		96	35	61	63	108	22	-23.3	93.29	12.7	23.7	-41.49	7.5	-41	-27.8	-55.67	-15.9	-19.5	-35.9
pt_266	HCM	15.62		60	28	33	54	47	16	-24.27	73.48	13.3	21.3	-34.3	10.9	-31.42	-29.06	-42.42	-15.1	-19.3	-32.8
pt_267	HCM	6.91	2.18	76.56	30.43	46.13	60.26	85.95	19	-18.87	84.88	13.7	18.7	-51.38	3.7	-32.64	-55.32	-66.17	-45.2	-54.3	-20.1
pt_268	HCM	2.42	1.96	86.24	30.85	55.39	64.23	94.49	16	-22.95	104.67	15.4	22.9	-53.53	3.6	-45.89	-53.45	-61.26	-14.8	-13	-38.9
pt_269	HCM	3.23	1.83	66.98	28.64	38.34	57.24	79.91	18	-24.54	91.11	16	28.4	-50.81	2.5	-44.74	-52.18	-55.5	-11.2	-12	-40.1
pt_270	HCM	19.52	2.4	97.18	36.03	61.16	62.93	81.23	21	-27.54	93.63	11.8	13	-39.53	7.2	-28.14	-38.14	-52.32	-22.8	-29.7	-33.9
pt_271	HCM	46.48	2.22	79.92	29.7	50.22	62.84	90.04	26	-17.9	54.97	8.8	13.8	-40.59	8.9	-36.09	-33.6	-52.09	-16.7	-21.3	-23.2
pt_272	HCM	5.85		99	35	64	65	101	24	-24.9	95.52	14.3	19.6	-42.58	6.7	-36.11	-40.08	-51.55	-16.8	-18	-34.7
pt_273	HCM	2.96	2.28	101.87	43.98	57.89	56.82	74.13	17	-21.31	72.95	7.1	9.2	-32.18	2.4	-27.62	-29.37	-39.53	-16.3	-27.3	-25.3
pt_274	HCM	0	1.96	73.08	31.91	41.17	56.33	59.32	15	-23.03	74.32	9.4	12.2	-37.91	6.3	-29.47	-33.51	-50.75	-17.6	-23	-29.3
pt_275	HCM	3.5	2.41	76	34	42	56	68	15	-20.58	57.05	13.3	20.4	-29.32	7.2	-30.3	-25.78	-31.88	-16.9	-19.3	-24.4
pt_276	HCM	3.95	1.97	71.71	17.46	54.25	75.66	60.92	16	-32.72	114.84	14.3	11	-52.13	5.1	-48.4	-45.94	-62.04	-31.1	-42.8	-25.6
pt_277	HCM	11.21	1.78	78.04	25.1	52.94	67.84	90.66	16	-29.03	93.03	9.8	5.2	-47.65	3.4	-46.17	-38.52	-58.25	-25.3	-37.1	-26.4
pt_278	HCM	0	2.04	95	32	63	66	98	19	-29.68	144.09	9.9	8.9	-56.12	2.1	-46.69	-55.65	-66.03	-21.4	-32.5	-38.6
pt_279	HCM	5.96	2.44	115	44	71	62	78	18	-22.53	71.72	9.3	12.2	-36.27	2.5	-31.86	-27.78	-49.16	-21	-20	-28.2
pt_280	HCM	8.32	2.04	98.29	44.97	53.32	54.25	142.58	35	-20.62	59.8	9	13.4	-33.84	4	-31.55	-29.95	-40.03	-17.2	-20.5	-30
pt_281	HCM	12.65	2.12	92.51	27.82	64.68	69.92	87.65	28	-21.57	89.4	12.1	18.2	-35.02	14	-40.77	-31.44	-32.85	-23	-21.1	-22.7
pt_282	HCM	21		82	31	51	62	69	26	-23.55	82.77	13.5	20.4	-38.16	6.5	-35.29	-38.19	-41	-23.3	-25.8	-22.1
pt_283	HCM	0	1.56	63	17	46	73	54	15	-28.51	100.48	13.7	9.9	-43.42	2.9	-45.48	-42.01	-42.78	-22.2	-30.4	-35
pt_284	HCM	1.36	1.79	63	26	37	59	86	24	-26.18	75.15	13.1	14.8	-32.03	15.3	-36.52	-20.28	-39.28	-24.9	-32	-36.8
pt_285	HCM	7.56	1.63	68.76	22.79	45.97	66.85	51.06	19	-27.94	95.64	15.1	17.7	-46.31	5.5	-36.6	-46.97	-55.35	-27.7	-22	-31.9
pt_286	HCM	2.82	1.64	69.9	25.18	44.72	63.98	54.84	16	-25.69	86.71	9.6	5.8	-37.64	6.5	-31.75	-40.27	-40.9	-21.4	-23.4	-29.5
pt_287	HCM	5	2.09	107.72	47.26	60.46	56.13	112.71	20	-22.86	82.1	10.3	16.4	-43.17	7.1	-34.69	-37.78	-57.03	-16.6	-24.8	-26.4
pt_288	HCM	3.06	1.99	83.63	27.06	56.56	67.64	74.29	14	-31.73	103.85	10.4	9.9	-45.5	5.6	-40.15	-37.22	-59.13	-25	-35.7	-36.9
pt_289	HCM	5.04	1.66	85.61	27.83	57.78	67.5	49.56	15	-27.53	91.17	7.1	8.9	-41.83	2.3	-41.84	-39.19	-44.47	-23.3	-24.2	-33.1
pt_290	HCM	28.95	1.83	76.93	30.45	46.48	60.42	104.72	28	-24.19	110.77	12.5	17.1	-49.23	4.4	-37.83	-58.07	-51.78	-14.7	-23.9	-31.7
pt_291	HCM	4.57	1.53	107	33	74	69	126	18	-26.34	84.99	11.3	15.6	-35	5	-35.38	-32.03	-37.61	-24.5	-38.3	-27.2
pt_292	HCM	5.3	1.94	79.76	29.03	50.73	63.6	75.49	20	-23.49	72.08	12.3	16.8	-36.32	4.6	-33.37	-32.78	-42.81	-24.2	-19.8	-29.1
pt_293	HCM	7	2.17	79.05	32.02	47.02	59.49	100.1	20	-22.32	65.78	11.6	21.4	-32.98	10	-16.8	-35.75	-46.4	-17.3	-23.1	-26.7
pt_294	HCM	0	2.07	86	28	58	68	73	15	-25.15	88.97	14.4	17.3	-45.5	4.4	-34.84	-38.22	-63.44	-16	-27.5	-34.8
pt_295	HCM	16.18	1.96	78.08	21.68	56.4	72.24	85.85	14	-33.57	124.27	9.7	9.3	-43.74	5.2	-40.85	-38.1	-52.29	-27.3	-41.9	-26.7
pt_296	HCM	6.33	2.04	85.86	26.93	58.93	68.63	77.99	25	-28.2	97.24	15	20.2	-46.86	5.3	-35.72	-47.45	-57.4	-17.8	-20.7	-41.3
pt_297	HCM	4.92	1.97	72.72	24.91	47.81	65.75	41.12	16	-32.12	83.77	8.9	5.6	-41.17	4.8	-36.91	-37.11	-49.48	-30.4	-36.4	-32
pt_298	HCM	1.7	1.68	81.18	32.01	49.17	60.57	73.22	22	-10.91	53.15	11.8	24.1	-39.75	9	-54.17	-25.82	-39.27	-15.1	-22.3	-20.6
pt_299	HCM	4.9	1.7	92	37	55	60	119	20	-22.58	100.72	10.8	18.2	-45.1	8.5	-40.78	-39.17	-55.34	-20.1	-27.1	-32.7
pt_300	HCM	0	1.84	83	31	51	62	47	13	-23.97	63.08	9.3	8.7	-38.22	3.5	-37.45	-31.07	-46.15	-21.4	-32.1	-23
pt_301	HCM	2.99	1.91	89.78	23.87	65.91	73.42	63.31	15	-30.09	128.46	14.2	16.2	-47.94	3.9	-46.55	-42.5	-54.79	-16.5	-26.3	-41.9
pt_302	HCM	0.81		61.63	18.51	43.12	69.96	69.96	15	-33.67	138.72	18.5	19.8	-47.26	5.9	-47.82	-40.46	-53.5	-15	-27.6	-46.9
pt_303	HCM	0	2.33	110	47.81	62.44	56.83	108.1	29	-21.86	72.63	12	11.1	-32.22	4.7	-29.05	-29.5	-38.13	-20.8	-15.1	-31.4
pt_304	HCM	14.57	1.75	136.15	46.78	89.37	65.64	147.56	24	-19.01	78.64	11.6	18.4	-44.95	6.8	-41.82	-39.35	-53.69	-18.8	-20.3	-25.9
pt_305	HCM	6.67	1.77	81	21	59	74	98	22	-26.87	110.73	17	19.6	-50.81	1.9	-44.98	-45.22	-62.23	-8.5	-19.6	-41.1
pt_306	HCM	3.6	1.87	81.31	33.62	47.69	58.65	64.91	16	-25.89	84.78	9.4	14.3	-35.22	5.6	-36.72	-33.76	-35.19	-22.9	-25.5	-32.2
pt_307	HCM	4.51	2.23	83.2	27.93	55.27	66.43	78.02	24	-22.8	79.73	13.8	20.6	-39.44	3.5	-34.58	-39.83	-43.9	-16.8	-12.8	-34.8
pt_308	HCM	26	2.2	73	25	48	65	77	17	-32.17	110.05	9.1	10.5	-43.79	6	-38.77	-40.08	-52.52	-32.1	-37.6	-33.4
pt_309	HCM		2.03	87	36	51	58	88	21	-18.97	65.49	11.4	19.5	-37.98	6.6	-31.71	-39.58	-42.64	-20.8	-14.9	-24.2
pt_310	HCM	8.31		79.94	34.77	45.17	56.5	89.26	18	-28.21	85.4	13.4	14.8	-34.04	6	-30.63	-35.43	-36.05	-20.8	-40.8	-18.5
pt_311	HCM	15.61	1.63	86	30	56	65	156	33	-28.2	143.71	18.9	24	-49.69	3.8	-44.54	-48.62	-55.9	-32.6	-19.5	-33.9
pt_312	HCM	11.33	1.83	71	15	56	79	68	23	-24.92	155.44	15.1	24.7	-48.16	8.6	-45.8	-50.72	-47.96	-30.7	-14.5	-40.6
pt_313	HCM						64		21	-23.74	84.45	12.7	15.4	-45.55	4.1	-39.76	-42.35	-54.56	-21.7	-19.7	-36.2
pt_314	HCM	10	2.01	95.63	40.08	55.56	58.09	80.48	23	-20.16	56.37	10.9	15.5	-28.21	6.9	-25.44	-33.33	-25.86	-22.8	-19	-29.2
pt_315	HCM	4.05	1.55	55.88	21.05	34.83	62.33	54.71	17	-28.53	95.74	14.2	11.2	-50.35	4.8	-38.55	-48.65	-63.86	-28.5	-49.1	-26
pt_316	HCM	6.17	1.94	82.27	31.57	50.7	61.63	104.03	25	-7.01	34.78	8.4	23.9	-25.55	12.2	-40.72	-33.44	-2.48	-15	-11.6	-12.8
pt_317	HCM	9.92	2.17	86.68	33.4	53.28	61.46	104.19	28	-21.68	69.04	11.8	16.1	-40.74	10.1	-38.22	-39.22	-44.79	-17.5	-11.1	-33.4
pt_318	HCM	3.89	2.18	94.53	34.01	60.52	64.02	126.32	20	-23.82	93.49	12.7	11	-46.72	7.9	-37.83	-42.67	-59.65	-25.5	-33.7	-38.6
pt_319	HCM	2.76	2.15	73	14	59	80	97	22	-24.81	94.13	11	11.9	-48.31	5.5	-42.57	-47.88	-54.58	-24.6	-26.4	-29.2
pt_320	HCM	5.84	2.03	109	34	75	69	110	31	-26.12	84.08	12	9.3	-39.91	2.5	-38.87	-38.28	-42.59	-22	-21.6	-34.8
pt_321	HCM	2.15	2.64	110	39	70	64	120	21	-22.98	98.19	10.2	10.7	-38.06	5.4	-33.42	-32.44	-48.31	-16.1	-30.8	-27
pt_322	HCM	0	2.04	89.26	27.6	61.66	69.08	56.39	16	-30.32	110.97	12.5	14.2	-39.25	4.6	-36.61	-38.16	-42.97	-22.8	-29.4	-33.7
pt_323	HCM	4.74	1.92	98.04	38.87	59.17	60.36	94.84	20	-18.94	48.41	9.8	15.5	-30.27	5.3	-28.61	-30.4	-31.8	-14.8	-20	-27.4
pt_324	HCM	1.93	2.2	69.7	21.96	47.74	68.49	59.31	20	-24.71	81.54	9.2	7.9	-35.61	9.8	-29.42	-31.01	-46.38	-17.5	-23.5	-31.5
pt_325	HCM	4	1.81	70.73	29.73	40.99	57.96	71.03	27	-19.98	50.34	10.4	18.1	-34.13	9	-35.96	-33.61	-32.83	-10.6	-17.5	-30.3
pt_326	HCM	5.53	1.1	77	21	57	73	88	28	-25.64	87.08	13.7	11.4	-47.46	3.5	-35.93	-49.43	-57.03	-22.6	-18.2	-31.1
pt_327	HCM	4.44	2.03	108	29	79	74	120	22	-33.28	140.9	12.2	16.2	-50.22	1.6	-44.18	-50.34	-56.13	-26.6	-40.7	-40.8
pt_328	HCM	3.37	1.43	75	30	60	80	75	18	-26.22	178.57	14.7	18.4	-54.68	6.4	-51.17	-53.68	-59.2	-16.8	-26.9	-43.6
pt_329	HCM	4.63	2.19	71.23	19.96	51.27	72	97.59	21	-24.88	142.15	17.8	20.7	-70.14	7	-55.64	-78.9	-75.88	-19.9	-25	-51.6
pt_330	HCM	6.78	1.84	60	25	86	70	55	24	-28.85	98.03	14.6	13.6	-43.08	2.3	-41.78	-39.6	-47.85	-13.3	-28.3	-42.8
pt_332	CA	10.6	2.13	85	28	58	68	78	15	-24.66	72.31	13.9	20	-43.42	2.9	-37.76	-43.19	-49.29	-11.8	-30.1	-38.2
pt_336	CA	19.43	1.76	70.22	35.14	35.08	49.95	66.81	18	-15.39	42.45	10.6	20	-29.66	9.9	-24.24	-24.29	-40.45	-16.3	-13.8	-20.4
pt_337	CA	43.09	1.88	93.27	60.35	32.93	35.3	88.95	18	-9.97	20.59	6	17.4	-11.47	14.5	-13.85	-11.54	-9.02	-13.7	-10.7	-15
pt_338	CA	17.9	2	122.19	90.34	31.86	26.1	65.39	13	-10.2	20.76	7.5	20.1	-11.73	11.2	-10.27	-11.46	-13.45	-9.1	-17.2	-14.2
pt_339	CA	6.24	2.01	69.67	28.98	40.69	58.4	94.85	18	-24.73	73.32	14.2	7.8	-41.79	3.4	-30	-30.75	-57.28	-13.2	-24.8	-34
pt_340	CA		1.86	71.53	39.58	31.95	44.67	89.36	16	-18.5	54.18	9.4	17.5	-32	11.7	-22.65	-28.07	-45.6	-13.3	-22	-28.5
pt_341	CA	26.04	2.05	114.37	64.63	49.75	43.49	95.29	17	-12.18	31.3	6.9	6.4	-23.36	4	-22.41	-23.19	-24.48	-14.7	-11.7	-13.2
pt_344	CA	12.25	2.02	95.33	52.56	43	44.87	123.94	19	-14.07	42.09	10	17.8	-36	9.7	-31	-29.74	-47.01	-10.5	-15.4	-26.1
pt_345	CA	40.37	1.92	94.58	46.7	47.88	50.62	106.41	18	-18.86	45.72	11.1	26.2	-24.52	6.6	-21.02	-17.36	-35.17	-19.9	-13.5	-23.5
pt_347	CA	30.59		76.83	40.09	36.74	47.81	62.28	15	-15.41	38.04	6.8	11.5	-27	4.5	-26.46	-24.45	-30.1	-17.1	-12.6	-17.4
pt_348	CA	6.73	1.87	76.96	31.33	45.63	59.29	88.37	17	-20.93	80	10.3	16.8	-40	2.7	-33	-38.14	-48.47	-17.1	-25	-22.6
pt_349	CA	57.59	2	96.74	54.51	42	43.65	100.48	17	-16.06	37.22	6.8	11.6	-22.94	5.4	-17.94	-16.98	-33.89	-11.5	-15.1	-20.9
pt_350	CA	21.81		86	44	42	49	134	20	-12.99	37.81	7.6	18.8	-32	3.8	-21.49	-28.36	-47.43	-14.1	-11.4	-20.5
pt_351	CA	19.45	1.88	88	40	48	55	65	15	-19.79	54.83	14.5	21	-39	7.9	-27.92	-28.54	-60.4	-13	-17	-34.5
pt_352	CA	43.3	2.31	108	45	63	58	117	20	-16.12	62	11.8	13.8	-36	4.6	-38.49	-35.17	-35.2	-12.2	-17.6	-24
pt_354	CA	28.21	1.61	77	38	38	50	101	22	-16.07	47.37	10.3	22.4	-28.68	7.9	-14.34	-30.68	-41.03	-10	-21.9	-20
pt_355	CA	40.71	1.85	90	48	42	47	116	20	-18.87	61	10	17	-37	2.9	-31	-33.68	-46.48	-13.8	-23.8	-23.8
pt_357	CA	36.7		76	37	38	51	83	19	-19.94	49.78	9.8	23.5	-23.06	8.2	-27.7	-23.48	-17.98	-20.5	-21.1	-19.8
pt_358	CA	28.07	1.44	76	20	56	74	91	16	-22.59	81.05	12.5	8.9	-51.24	5.4	-38.74	-48.99	-66	-15.5	-35.5	-23.3
pt_359	CA	38.73	1.6	77.57	49.37	28.2	36.35	92.51	18	-15.5	43.08	11.1	19.4	-25.12	8.9	-16.08	-23.78	-35.49	-11.6	-14.9	-17.7
pt_360	CA	19.43	1.65	67.43	37.28	30.16	44.72	72.67	17	-14.06	34.2	7.2	14.7	-28.22	10.7	-28.99	-28.16	-27.5	-13.6	-23.2	-22.8
pt_361	CA	48.72	1.64	48.34	26.8	21.55	44.57	69.67	16	-20.36	55	12.4	19	-31	7.1	-28.05	-30.89	-35.42	-10.9	-24.5	-28.8
pt_362	CA	35.78	1.84	112.08	38.53	73.56	65.63	87.03	15	-27.05	92.55	12.3	13	-45.52	4.7	-37.11	-40.5	-58.95	-18.8	-23.7	-32.7
pt_363	CA	13.08		63.06	31.91	31.15	49.4	74.49	16	-15.91	33.53	10.1	17.9	-29.72	3.7	-21.4	-27.08	-40.68	-15.4	-15.5	-22.8
pt_364	CA	16.52	1.5	123.25	73.86	49.39	40.08	85.58	12	-11.96	24.87	10.8	24.4	-17.89	8.9	-19.47	-15.15	-19.05	-10.1	-18.9	-20.9
pt_365	CA	55.16	1.95	78.47	56.33	22.14	28.22	123.08	20	-12.6	21.43	8	23.1	-23.74	8.1	-11.35	-13.35	-46.52	-12.7	-11.5	-22.3
pt_366	CA	26.49	1.42	61.72	25.06	36.66	59.4	80.33	16	-23	83.98	16.6	18.6	-45.48	10.6	-40.36	-40.92	-55.17	-20	-26.1	-31
pt_367	CA	24.19	1.67	82.37	29.17	53.2	64.59	80.37	18	-24.29	71.88	7.9	11.5	-35	7.1	-29.26	-32.91	-42.25	-24.1	-29.3	-26.1
pt_368	CA	22.53	2.19	65	37	28	43	83	19	-18.98	50.22	7.4	7.5	-33	3	-26.98	-28.92	-42.11	-15.2	-19.2	-22.8
pt_369	CA	29.51	1.87	56	27	30	53	72	18	-19.02	56.82	10.8	21	-35	8	-24.16	-37.92	-42.95	-22.4	-26.8	-18
pt_371	CA	51.17		79	30	49	62	93	21	-21.31	67	14.8	13.9	-47.26	2	-35	-39.37	-67.89	-15	-16.8	-39.1
pt_372	CA	7.22	2.35	109	47	62	57	80	18	-25.08	68	10.3	16.7	-29.24	6.5	-21.92	-27.86	-37.93	-20	-24.7	-27.5
pt_373	CA	9.54		56	19	38	67	62	15	-23	73.98	15.3	23.1	-44.67	5.3	-39.09	-38.36	-56.58	-13.5	-27.8	-33
pt_375	CA	29.84	2.13	73.43	34.12	39.31	54	91.53	18	-22.66	108.75	14.3	18.1	-51.37	5.4	-45.66	-51.23	-57.23	-17.7	-18.7	-39.6
pt_376	CA	3.75	1.6	69.92	27.39	42.53	60.83	76.31	16	-21.83	91.54	12.8	17.8	-38.37	13	-36.63	-34.19	-44.29	-15.1	-21.9	-40.8
pt_377	HT	4.22	1.6	126	89	37	30	88	12	-11.28	18.88	8.1	15.6	-10.92	23.3	-13.1	-6.91	-12.74	-14	-12.3	-20
pt_378	HT	0	2.34	127	82	45	35	56	10	-15.74	25.18	10.7	13.2	-10.68	19.7	-14.15	-3.8	-14.1	-17.8	-18.5	-20.8
pt_379	HT	0	1.488	125	80	44	36	70	9	-14.23	23.86	10	8.8	-13.19	9.5	-15.3	-10.02	-14.24	-22	-23	-9.6
pt_380	HT	0	2.2	122	75	47	38	74	12	-16.45	32.69	8.6	12.6	-13.13	18	-14.18	-13	-12.2	-21.4	-21.2	-14.2
pt_381	HT	0	2.03101	129	79	50	39	75	12	-17.23	33.45	11.1	15.1	-20.82	18.1	-19.92	-14.86	-27.68	-25.5	-23.2	-17.3
pt_382	HT	3.41	2.07	135	78	57	42	57	8	-12.85	20.2	6.3	15.4	-15.05	9.1	-14.96	-12.38	-17.81	-17.2	-20.9	-15.3
pt_383	HT	1.86	1.81	96	56	41	42	62	13	-18	35.99	10.8	17.3	-22.19	12.2	-16.9	-20.05	-29.64	-20.9	-21	-23.3
pt_384	HT	0	2.15	142	83	59	42	58	12	-14.57	29.13	8.3	14	-19.39	10.1	-18.64	-19.66	-19.87	-18.2	-26.7	-19.3
pt_385	HT	0	1.87234	94	53	41	43	66	13	-16.05	35.83	8.9	10.7	-23.12	14.6	-20.97	-23.11	-25.28	-25	-19.1	-12.1
pt_386	HT		2.26	129	73	57	44	65	12	-18.2	43.34	10.2	12.1	-20.46	12.7	-21.46	-14.38	-25.54	-20	-30.1	-15.4
pt_387	HT	0	1.96	53	28	25	47	38	12	-19.57	48.17	16.2	9	-27.24	7.9	-25.38	-26.03	-30.31	-34.9	-34.2	-24.4
pt_388	HT		2.38043	92	48	45	48	62	12	-23.36	57.24	8.8	7.6	-29.83	4	-22	-27.39	-40.11	-17.8	-21.2	-30.6
pt_389	HT		1.79	72	38	34	48	45	9	-19.81	49.29	11.9	16.9	-21.98	19.4	-19.73	-22.58	-23.62	-25.5	-26.25	-17.4
pt_390	HT	0	2.37	104	53	51	49	58	10	-18.93	49.22	9.1	9.7	-26.79	4.3	-28.82	-22.31	-29.24	-27.7	-23.4	-15.5
pt_391	HT	0	2.14	99	49	50	50	97	15	-16.52	48.6	12.3	14.3	-27.8	6.7	-27.72	-22.18	-33.5	-31.1	-22.7	-14.9
pt_392	HT	7.27	1.79	62	31	31	50	50	15	-13.6	27.62	9.8	18.6	-22.99	16.6	-22.01	-25.69	-21.28	-16.5	-20.2	-20.4
pt_393	HT	0	1.7	111	56	55	50	80	13	-15.45	39.01	13.3	14.3	-20.2	12	-18.95	-19.86	-21.79	-27.3	-33.9	-13.9
pt_394	HT	0	1.46	84	42	42	50	40	9	-15.43	35.81	12.2	20.2	-24.89	13.9	-25.14	-19.34	-30.2	-24.7	-22.4	-11.2
pt_395	HT	0	2.00935	107	53	54	51	84	14	-19.81	53.14	8.5	5.3	-27.71	6.6	-28.65	-23.57	-30.9	-20.5	-26.1	-20.7
pt_396	HT	1.57	1.82	70	36	34	51	35	8	-17.04	38.52	11.3	14.5	-25.01	12.1	-26.27	-22.99	-25.77	-24.5	-25.1	-13.4
pt_397	HT	0	2.47	140	67	73	52	115	16	-24.08	71.76	13.5	6.5	-24.3	8.9	-22.06	-23.49	-27.34	-25.5	-28.1	-33.2
pt_398	HT	2.9	2.07	106	50	56	52	55	13	-19.96	45.72	10.5	14.7	-22.66	7.6	-27.6	-20.33	-20.05	-17.1	-28.2	-25.7
pt_399	HT	0	2.58824	85	41	45	52	49	10	-24.09	63.86	9.2	9	-24.07	4.1	-25.84	-20.42	-25.96	-26.6	-27.3	-29
pt_400	HT		2.34783	69	33	36	53	46	10	-21.68	55.14	12.9	10	-28.33	7.2	-28.89	-24.92	-31.16	-32.3	-28.5	-26.7
pt_401	HT	0	2.5	119	56	63	53	68	12	-19.81	44.4	8.7	16	-20.53	5.1	-18.94	-20.64	-22.01	-23.9	-20.3	-25.8
pt_402	HT	0	1.95	80	37	42	53	59	11	-22.08	56.39	11.8	8.2	-27.3	9.9	-27.92	-24.9	-29.09	-31.7	-24.4	-17.3
pt_403	HT	0	2.0274	73	34	39	53	61	14	-22.41	68.27	11.6	10.7	-27.62	11.7	-28.93	-26.63	-27.29	-25.4	-33	-21.4
pt_404	HT	0	1.68	91	43	48	53	38	9	-20.62	52.39	10.4	13.5	-29.3	3.6	-29	-28.45	-30.46	-28.3	-23.6	-20.7
pt_405	HT	0	2.63	97	45	52	54	68	15	-24.23	67.14	8.9	12.6	-29.2	6	-23.23	-25.42	-38.96	-27.4	-21.1	-29.5
pt_406	HT	4.78	1.91	97	44	53	54	89	16	-19.47	51.22	8.8	10.1	-25.26	12.8	-25.01	-23.32	-27.46	-21.4	-22.4	-22.9
pt_407	HT	3.47	1.78	81	37	44	54	63	14	-18.94	47.85	9.5	13.3	-35.43	8.9	-22.42	-32.96	-50.9	-26.5	-22.9	-19.8
pt_408	HT	0	2.01639	61	28	33	54	41	12	-22.42	61.68	9.6	7.6	-32.55	4.3	-31.66	-28.41	-37.58	-28.7	-18.7	-27.5
pt_409	HT	0	1.74	83	38	45	55	39	7	-20.69	53.64	9.8	16.3	-24.69	6.4	-23.76	-23.25	-27.06	-28.3	-28.2	-16.6
pt_410	HT	0	1.82432	74	33	41	55	45	10	-20.46	55.51	10.5	8.6	-26.64	5.8	-29.2	-26.67	-24.06	-21.6	-21.4	-27.3
pt_411	HT	1.28	1.77	80	36	44	55	39	11	-23.56	60.59	8.6	12.6	-30.19	17.2	-33.16	-24.1	-33.31	-19	-29.4	-27.5
pt_412	HT	0	1.96	74	32	42	56	45	10	-21.73	51.23	9.8	7.8	-25.9	14.5	-23.49	-24.09	-30.12	-33.8	-27.7	-17.2
pt_413	HT	0	1.96	65	29	37	56	43	9	-26.05	71.23	8.2	3.5	-28.1	9.1	-27.62	-27.8	-28.88	-24.8	-31.6	-28.9
pt_414	HT	0	2.13	71	31	40	56	43	12	-23.43	65.86	17.3	20.7	-27.17	8.3	-32.57	-25.89	-23.06	-20.6	-31.7	-35.7
pt_415	HT	0	1.90984	122	54	68	56	56	11	-16.7	41.79	11	12	-27.57	4.1	-28.34	-26.98	-27.4	-15.7	-24.5	-18.2
pt_416	HT	0	1.48718	39	17	22	56	47	15	-21.27	75.85	13.1	22.3	-41.64	14.4	-33.82	-39.37	-51.73	-14	-31	-30.9
pt_417	HT	2.8	1.95	70	30	40	57	40	13	-21.04	52.21	11.8	13.5	-27.48	12.8	-25.67	-25.87	-30.91	-25.3	-18.2	-29.3
pt_418	HT		1.94	87	37	50	58	41	9	-22.97	57.24	8.2	9.7	-27.5	5.8	-28.54	-27.14	-26.84	-25.3	-25	-23.8
pt_419	HT	0	2.16	70	30	41	58	42	11	-24.31	72	17.1	12	-34.35	9.9	-29.08	-30.7	-43.25	-30.6	-28.3	-30.3
pt_420	HT	3.12	2.17	68	28	39	58	73	15	-22.54	62.01	11	13.3	-29.23	11	-27.72	-27.75	-32.22	-21.2	-24.2	-32.5
pt_421	HT	0	2.09524	84	35	48	58	57	11	-22.32	56.47	8.7	8.2	-32.74	3.2	-32.04	-26.82	-39.38	-24.4	-23.3	-26.4
pt_422	HT	3.18	2.17	86	35	51	59	69	16	-20.77	58.44	10.6	9.5	-31.55	5.6	-29.98	-26.77	-37.9	-19.5	-21.8	-29.5
pt_423	HT	0	1.46575	73	30	43	59	50	8	-25.64	73.42	8.9	5.6	-30.64	10	-29.16	-29.38	-33.39	-31.2	-30.2	-21.6
pt_424	HT	0	1.55	71	28	43	61	38	9	-22.63	64.68	11.3	15	-30.08	7.9	-30.71	-28.33	-31.21	-26.1	-26	-26
pt_425	HT	0	2.2	91	35	55	61	53	12	-24.33	70.68	14.4	12.3	-34.43	3.8	-30.35	-31.69	-41.25	-22.1	-33.6	-26.7
pt_426	HT	0	2.32	57	22	35	61	51	14	-27.75	83.67	9	8.6	-31.52	9.6	-31.05	-29.21	-34.3	-31.5	-35.1	-26.6
pt_427	HT	0	1.86	99	39	60	61	45	10	-24.79	65.07	13.2	6.2	-24.76	6.8	-23.7	-21.51	-29.06	-34.4	-33.1	-17.5
pt_428	HT	0	1.84	84	33	52	61	51	12	-24.05	70.18	11.2	20.1	-34.97	3.3	-38.93	-29.73	-36.23	-18.7	-33.1	-32
pt_429	HT	0	1.43878	98	50	49	50	49	8	-17.87	40.97	12.9	15.8	-21.14	6.5	-24.12	-20.55	-18.76	-29.3	-31	-6.3
pt_430	HT	0	2.5	63	24	39	62	40	13	-22.9	67.21	11.2	14	-32.22	6.4	-29.27	-32.3	-35.07	-18.2	-26	-28.6
pt_431	HT	0	2.01493	67	25	42	62	42	11	-25.06	71.59	8.8	5.5	-35.07	3.3	-32.87	-31.67	-40.67	-27.7	-27.4	-25.1
pt_432	HT	0	2.11	83	30	52	63	53	10	-27.11	69.74	12.8	10.1	-26.54	3.2	-30.66	-24.51	-24.44	-29.7	-30.7	-29.6
pt_433	HT	4.52	2.61	68	25	43	63	50	14	-23.26	71.04	8.5	17.3	-33.08	5.6	-31.68	-33.53	-34.02	-21	-25.8	-28
pt_434	HT	0	2.12195	82	30	52	63	52	12	-26.2	82.67	13.6	7.8						-28.8	-24.4	-32
pt_435	HT	0	2	68	25	43	63	42	12	-25.79	74.51	9.8	4.3	-32.19	6	-36.98	-29.39	-30.2	-29.3	-35.5	-21.3
pt_436	HT	3.9	1.76	67	24	43	64	36	9	-21.57	52.45	13.2	14.2	-30.55	12	-28.38	-26.09	-37.17	-28.7	-27.5	-24.4
pt_437	HT	0	2.40404	99	34	65	65	54	9	-27.51	84.5	16.3	9.2	-33.94	5.9	-31.12	-33.04	-37.66	-35.2	-27.3	-34.3
pt_438	HT	4.24	1.75	82	29	53	65	43	10	-29.4	86.42	15.3	8.1	-32.97	5.6	-31.35	-29.23	-38.32	-35.9	-34.6	-32.6
pt_439	HT	0	1.97143	70	25	46	65	48	12	-26.14	83.67	13.2	12	-33.32	4	-31.03	-34.02	-34.91	-30.5	-23.5	-33
pt_440	HT	6.04	2.22	54	19	35	65	41	13	-24.95	80.31	14.4	17.4	-33.44	15	-33.73	-33.28	-33.3	-25.6	-15.9	-43.1
pt_441	HT	0	1.49	77	26	51	66	50	10	-26.99	76.08	10.7	5.5	-32.67	6.3	-32.28	-32.06	-33.68	-26.9	-40.6	-25.8
pt_442	HT	0	1.6	76	26	50	66	38	11	-28.64	87074	9.4	7.2	-37.97	4.4	-37.87	-32.43	-43.62	-26.6	-32	-30.2
pt_443	HT	0	2.06	77	26	50	66	50	12	-26.91	76.77	13.9	15.6	-35.52	10.7	-31.27	-34.51	-40.78	-29.7	-32.9	-30.2
pt_444	HT		1.66667	66	22	44	66	38	11	-24.94	69.67	13.6	9.7	-30.54	12	-36.07	-26.03	-29.52	-37.5	-40.6	-21.2
pt_445	HT	0	2.05	60	20	40	68	47	12	-23.35	76.07	10.1	9.1	-37.63	7	-34.67	-29.58	-48.63	-25.2	-22	-27.5
pt_446	HT	0	1.5	86	27	60	69	51	9	-29.87	87.91	11	11.1	-39.57	7.4	-32.27	-34.32	-52.12	-21.5	-36.3	-34
